# Supplementary material for: Comparison of innovative medical devices between China and the United States
Source: Regen Biomater. 2026 Jan 25;13:rbag008. doi: 10.1093/rb/rbag008 (PMC13003204; doi:10.1093/rb/rbag008)
Supplement: rbag008_Supplementary_Data [file rbag008_supplementary_data.zip]

Archive with 3 entries (3 files):
- Table_S1.pdf
- Table_S2.pdf
- supplementary information.docx
